# Supplementary material for: Bionic Robot with Multifunctional Leg–Arm Mechanism for In-Orbit Assembly of Space Trusses
Source: Biomimetics (Basel). 2024 Sep 11;9(9):550. doi: 10.3390/biomimetics9090550 (PMC11430258; doi:10.3390/biomimetics9090550)
Supplement: Supplementary file 1 [file biomimetics-09-00550-s001.zip]

Archive with 5 entries (5 files):
- movie 1.mp4
- movie 2.mp4
- movie 3.mp4
- movie 4.mp4
- movie 5.mp4
